# Supplementary material for: Adiponectin improves clozapine-induced lipid accumulation and inflammation without affecting insulin resistance
Source: Open Life Sci. 2026 Jul 20;21(1):20251333. doi: 10.1515/biol-2025-1333 (PMC13377577; doi:10.1515/biol-2025-1333)
Supplement: Supplementary file 2 — Supplementary Material Details [file j_biol-2025-1333_suppl_002.zip]

Archive with 1 entries (1 files):
- j_biol-2025-1333_suppl_002.tif
